# Supplementary material for: Fabrication of a Smart Fibrous Biomaterial That Harbors an Active TGF-β1 Peptide: A Promising Approach for Cartilage Regeneration
Source: Biomedicines. 2023 Jul 3;11(7):1890. doi: 10.3390/biomedicines11071890 (PMC10377373; doi:10.3390/biomedicines11071890)
Supplement: Supplementary file 1 [file biomedicines-11-01890-s001.zip]

Archive with 1 entries (1 files):
- biomedicines-2443159-supplementary.pdf
